# Supplementary material for: Orogeny and High Pollen Flow as Driving Forces for High Genetic Diversity of Endangered Acer griseum (Franch.) Pax Endemic to China
Source: Int J Mol Sci. 2025 Jan 11;26(2):574. doi: 10.3390/ijms26020574 (PMC11765465; doi:10.3390/ijms26020574)
Supplement: Supplementary file 1 [file ijms-26-00574-s001.zip]

Archive with 1 entries (1 files):
- ijms-3398182-supplementary.pdf
